# Supplementary material for: Cytokines Induced by Edwardsiella tarda: Profile and Role in Antibacterial Immunity
Source: Biomolecules. 2021 Aug 19;11(8):1242. doi: 10.3390/biom11081242 (PMC8391551; doi:10.3390/biom11081242)
Supplement: Supplementary file 1 [file biomolecules-11-01242-s001.zip]

Archive with 1 entries (1 files):
- biomolecules-1285738-supplementary.pdf
